# Supplementary material for: Incorporation of hair follicles in 3D bioprinted models of human skin
Source: Sci Adv. 2023 Oct 13;9(41):eadg0297. doi: 10.1126/sciadv.adg0297 (PMC10575578; doi:10.1126/sciadv.adg0297)
Supplement: Supplementary file 2 — Movie S1 [file sciadv.adg0297_movie_s1.zip]

Archive with 1 entries (1 files):
- adg0297_Movie_S1.mp4
